# Supplementary material for: PpTCP18 is upregulated by lncRNA5 and controls branch number in peach (Prunus persica) through positive feedback regulation of strigolactone biosynthesis
Source: Hortic Res. 2022 Oct 7;10(1):uhac224. doi: 10.1093/hr/uhac224 (PMC9832876; doi:10.1093/hr/uhac224)
Supplement: Web_Material_uhac224 [file web_material_uhac224.zip]

Archive with 10 entries (10 files):
- Fig. S1.docx
- Fig. S2.docx
- Fig. S3.docx
- Fig. S4.docx
- Fig. S5.docx
- Table S1.xlsx
- Table S2.xlsx
- Table S3.xlsx
- Table S4.xlsx
- Table S5.xlsx
