# Supplementary material for: PpTCP18 is upregulated by lncRNA5 and controls branch number in peach (Prunus persica) through positive feedback regulation of strigolactone biosynthesis
Source: Hortic Res. 2022 Oct 7;10(1):uhac224. doi: 10.1093/hr/uhac224 (PMC9832876; doi:10.1093/hr/uhac224)
Supplement: Web_Material_uhac224 [file web_material_uhac224.zip › Table S1.xlsx]

## Sheet: Sheet1
Table S1 Promoter cis-elements were identified in PpLBO1, PpMAX3, PpMAX4.
Gene	Light responsiveness	Drought-inducibility	Defense and stress responsiveness	Low-temperature responsiveness	Meristem expression	TCP binding site	Abscisic acid responsiveness	Gibberellin-responsiveness	Salicylic acid responsiveness
	(Box-4,G-box,GT1-motif and so on)	(CAACTG)	(TC-rich)	(CCGAAA)	(GCCACT）	(GGNCCC)	(ABRE)	(TATCCCA)	(TCAGAAGAGG)
PpLBO1	16		1			1	3	1	1
PpMAX3	10				1	1	3
PpMAX4	8	1		1	1	1	3
