# Supplementary material for: PpTCP18 is upregulated by lncRNA5 and controls branch number in peach (Prunus persica) through positive feedback regulation of strigolactone biosynthesis
Source: Hortic Res. 2022 Oct 7;10(1):uhac224. doi: 10.1093/hr/uhac224 (PMC9832876; doi:10.1093/hr/uhac224)
Supplement: Web_Material_uhac224 [file web_material_uhac224.zip › Table S3.xlsx]

## Sheet: Sheet1
Table S3 List of primers used in this study
List of primers used in qRT-PCR.
Assay	Gene name	Gene ID	Sequence (5'-3')/F	Sequence (5'-3') /R
RT-PCR	PpGAPDH (Actin)	Prupe.1G234000	GACTTCATTGGTGACAGCAGGT	CGGGATTTAGAGAGTGGATGC
	PpTCP18	Prupe.5G217200	CAAGGGCAAGGGAAAAAG	CAACAACCAAGTCTGGATGA
	PpLBO1	Prupe.4G155100	GGTCTCACCATCCTCCTACAA	CTGGGTTGTGAAATGTGGC
	PpMAX3	Prupe.2G133900	TCTTCAGGTTCTCGCAGTG	AGATAGCACCTTTGAACTGAA
	PpMAX4	Prupe.1G448400	GGAAGCAGCATTAGACCCAA	ACAAAGAATGGTTCGGAGGG
Primers used in PCR .
Assay	Gene name	Gene ID	Sequence (5'-3')/F	Sequence (5'-3') /R
PCR	PpTCP18	Prupe.5G217200	ATGTTTCCCTCAAACTCAAAC	TTAGAATAGATTATGAGTATTGTTG
	PpLBO1	Prupe.4G155100	ATAAAGTAAACGTGCTTGTATGGGC	GTCCCTCAGTTTTGTTTTCTTGTCT
	PpMAX3	Prupe.2G133900	TGCCTTTGTAATATCATG	TGGTAAAGTAGTCGCATT
	PpMAX4	Prupe.1G448400	TTTTCCACTTTCCTAAATGGGTATG	AGCAGAAGTGTATTCAAAAGTGGGT
Primers used in subcellular localization.
Assay	Gene name	Gene ID	Sequence (5'-3')/F	Sequence (5'-3') /R	Restriction Site
Subcelluar localization	pPpTCP18::GFP	Prupe.5G217200	GTGGATCCAAAGAATTC ATGTTTCCCTCAAACTCAAA	CTCCTTTACCCATGAATTC GAATAGATTATGAGTATTGTTGTAG	EcoRI
Primers used in VIGS.
Assay	Gene name	Gene ID	Sequence (5'-3')/F	Sequence (5'-3') /R	Restriction Site
VIGS	PTRV2-TCP18	Prupe.5G217200	ATTCTGTGAGTAAGGTTACCGAATTCTGATGGGGGAAATGATGGT	TCTTCGGGACATGCCCGGGCCTCGAGAGGGGCTCCAAGAACTCAAT	EcoRI XhoI
Primers used in Y1H.
Assay	Gene name	Gene ID	Sequence (5'-3')/F	Sequence (5'-3') /R	Restriction Site
YIH	PAbAi-LBO1	Prupe.4G155100	AAATGATGAATTGAAAAGCTTATAAAGTAAACGTGCTTGTATGGGC	ATACAGAGCACATGCCTCGAGGTCCCTCAGTTTTGTTTTCTTGTCT	HindIII XhoI
	PAbAi-MAX3	Prupe.2G133900	AAATGATGAATTGAAAAGCTTTGCCTTTGTAATATCATG	ATACAGAGCACATGCCTCGAGTGGTAAAGTAGTCGCATT	HindIII XhoI
	PAbAI-MAX4	Prupe.1G448400	AAATGATGAATTGAAAAGCTTTTTTCCACTTTCCTAAATGGGTATG	ATACAGAGCACATGCCTCGAGAGCAGAAGTGTATTCAAAAGTGGGT	HindIII XhoI
	AD-PpTCP18	Prupe.5G217200	GCCATGGAGGCCAGTGAATTCATGTTTCCCTCAAACTCAAAC	ATGCCCACCCGGGTGGAATTCTTAGAATAGATTATGAGTATTGTTG	EcoRI
Primers used in Dual LUC assay.
Assay	Gene name	Gene ID	Sequence (5'-3')/F	Sequence (5'-3') /R	Restriction Site
Dual LUC assay	p35S::PpTCP18	Prupe.5G217200	ATCCAAAGAATTCCCCGGTACCATGTTTCCCTCAAACTCAAAC	CATGATCTTTGTAATCCTCGAGTTAGAATAGATTATGAGTATTGTTG	Kpn I Xho I
	P35s::lncRNA5	TCONS_00066816	ATCCAAAGAATTCCCCGGTACCGCTCAAATTAAATGCAAAAGC	CATGATCTTTGTAATCCTCGAGTCTCTCTAAAGCTTCTCTTTTTT	Kpn I Xho I
	PpTCP18	Prupe.5G217200	CTATAGGGCGAATTGGGTACCGCACACAAAACATTAGTCAAAGAT	TATGTTTTTGGCGTCTTCCATTGGTCTAGTGATGGTGAGGCT	NcoI KpnI
	PpLBO1	Prupe.4G155100	CTATAGGGCGAATTGGGTACCATAAAGTAAACGTGCTTGTATGGGC	TATGTTTTTGGCGTCTTCCATGTCCCTCAGTTTTGTTTTCTTGTCT	NcoI KpnI
	PpMAX3	Prupe.2G133900	CTATAGGGCGAATTGGGTACCTGCCTTTGTAATATCATG	TATGTTTTTGGCGTCTTCCATTGGTAAAGTAGTCGCATT	NcoI KpnI
	PpMAX4	Prupe.1G448400	CTATAGGGCGAATTGGGTACCTTTTCCACTTTCCTAAATGGGTATG	TATGTTTTTGGCGTCTTCCATAGCAGAAGTGTATTCAAAAGTGGGT	NcoI KpnI
Primers used in the construction of PpTCP1-MBP vector.
Assay	Gene name	Gene ID	Sequence (5'-3')/F	Sequence (5'-3') /R	Restriction Site
EMSA	pMAL-c5x-PpTCP18	Prupe.5G217200	GGCGGCCGCGATATCGTCGACATGTTTCCCTCAAACTCAAAC	TCAATGGTGATGATGATGATGTTAGAATAGATTATGAGTATTGTTG	AccI
Primers used in the construction of pSAK277-PpTCP1.
Assay	Gene name	Gene ID	Sequence (5'-3')/F	Sequence (5'-3') /R	Restriction Site
Overexpression	p35S::PpTCP18	Prupe.5G217200	ATCCAAAGAATTCCCCGGTACCATGTTTCCCTCAAACTCAAAC	CATGATCTTTGTAATCCTCGAGTTAGAATAGATTATGAGTATTGTTG	Kpn I Xho I
List of primers used in the qRT-PCR of Arabidopsis.
Assay	Gene name	Gene ID	Sequence (5'-3')/F	Sequence (5'-3') /R
RT-PCR	AtUBC (Actin)	AT5G25760	CTGCGACTCAGGGAATCTTCTAA	TTGTGCCATTGAATTGAACCC
	AtMAX2	AT2G42620	TATGGGAGAAACTGGAGTATC	CCCATAAACTCAAATCCATC
	AtMAX4	AT4G32810	GTTGGGTCCATTCGTTTGC	GCTTTTCCATCGCCATTTT
	AtBRC1	AT3G18550	TTCCCAGTGATTAACCACCAT	TCCGTAAACTGATGCTGCTC
	AtBRC2	AT1G68800	TCAAAGAGAAGAACAAAGACTATGGA	CCGAGGTCTCAAATAATCTCATC
	AtNCED1	AT3G63520	TTTTCCACAACGCCAATG	GTAACCTTTGCGATACTGTCC
	AtNCED2	AT4G18350	CGGAGGAGATTGTGGTGAT	GATCGACCTTAGCGAAACC
	AtNCED3	AT3G14440	AAAGCCATCGGTGAGCTTCA	GCAGCTCTGGCGTAGAATAGC
	AtNCED4	AT4G19170	CTGGTTCATGCTTTGGTGGA	CCGCCGTAACAACCTGAAC
	AtBES1	AT1G19350	GGCTACTATACCTGAATGTG	AGAGAATGGCTGTTGTTG
	AtSMXL6	AT1G07200	TCCTCTGTAATCTTCCCAACTC	GGGTTCTTCTTATCTTTCCTGC
	AtSMXL7	AT2G29970	TGGTTACGAAATGTGGAGC	GGGAATCCGAGAGGCTAATAC
	AtSMXL8	AT2G40130	TTCAGAAATCTCCGACCAA	ATCCCAATCTTTCTCCACA
