# Supplementary material for: PpTCP18 is upregulated by lncRNA5 and controls branch number in peach (Prunus persica) through positive feedback regulation of strigolactone biosynthesis
Source: Hortic Res. 2022 Oct 7;10(1):uhac224. doi: 10.1093/hr/uhac224 (PMC9832876; doi:10.1093/hr/uhac224)
Supplement: Web_Material_uhac224 [file web_material_uhac224.zip › Table S4.xlsx]

## Sheet: Sheet1
Table S4 Transcriptome data used in heatmap analysis.
Transcriptome data of PpLBO1, PpMAX3,PpMAX4, PpTCP genes of O and Z.											Transcriptome data of PpLBO1, PpMAX3,PpMAX4, PpTCP genes after treated with GR24.
	gene_id	O	Z									gene_id		Z-CK	Z-CK	Z-CK		Z-GR24	Z-GR24	Z-GR24
PpTCP1	Prupe.1G070500	130.42	136.09								PpTCP1	Prupe.1G070500		26.5224	26.3362	25.725		37.4064	33.5495	34.6331
PpTCP2	Prupe.1G222000	13.91	10.79								PpTCP2	Prupe.1G222000		16.6319	13.7512	14.6052		11.6913	15.1368	16.479
PpTCP3	Prupe.1G272500	43.99	64.91								PpTCP3	Prupe.1G272500		16.1044	15.5154	16.9407		27.2727	30.1023	24.2484
PpTCP4	Prupe.1G304700	11.18	16.76								PpTCP4	Prupe.1G304700		0	0	0		0.0209781	0.0392179	0.0205349
PpTCP5	Prupe.1G576500	48.87	56.33								PpTCP5	Prupe.1G576500		17.3975	19.4471	18.7216		30.9219	29.3178	32.5263
PpTCP6	Prupe.2G152600	45.05	28.77								PpTCP6	Prupe.2G152600		46.2361	41.5607	41.1403		45.0605	38.8735	40.7598
PpTCP7	Prupe.2G288000	29.25	29.87								PpTCP7	Prupe.2G288000		2.40371	1.72181	1.7836		1.19766	1.92238	1.77767
PpTCP8	Prupe.3G124900	3.02	1.77								PpTCP8	Prupe.3G124900		0.0553856	0.0580867	0.0729077		0.0585812	0	0.050935
PpTCP9	Prupe.3G240200	4.25	3.5								PpTCP9	Prupe.3G240200		0.147152	0.11569	0.143922		0.195566	0.145143	0.0382287
PpTCP10	Prupe.3G252600	23.92	22.37								PpTCP10	Prupe.3G252600		3.51064	3.61247	3.64584		1.81004	2.71703	2.11816
PpTCP11	Prupe.3G308700	51.67	58.94								PpTCP11	Prupe.3G308700		38.7462	33.8192	42.9972		26.6789	29.7571	27.2821
PpTCP12	Prupe.4G057100	0.92	1.33								PpTCP12	Prupe.4G057100		0.300911	0.158634	0.296191		0.040031	0.0748628	0
PpTCP13	Prupe.4G083500	53.5	53.87								PpTCP13	Prupe.4G083500		6.36074	8.3626	7.16799		13.7639	11.3595	13.5549
PpTCP14	Prupe.4G171100	3.98	5.01								PpTCP14	Prupe.4G171100		0.683268	0.652525	1.02316		1.00081	1.20372	0.943663
PpTCP15	Prupe.5G088800	16.95	16.08								PpTCP15	Prupe.5G088800		41.9352	41.5486	38.1846		43.7421	39.2259	38.0277
PpTCP16	Prupe.5G191200	18.38	28.3								PpTCP16	Prupe.5G191200		17.2876	20.0887	17.2034		17.3606	18.2525	19.864
PpTCP17	Prupe.5G206400	0.96	0.68								PpTCP17	Prupe.5G206400		0	0	0		0	0	0
PpTCP18	Prupe.5G217200	59.4	102.35								PpTCP18	Prupe.5G217200		4.62653	5.22976	4.04418		7.4355	7.92016	9.22379
PpTCP19	Prupe.6G234200	19.89	32.87								PpTCP19	Prupe.6G234200		4.76057	7.72354	6.19673		6.7666	7.93211	5.19761
PpTCP20	Prupe.7G100200	3.93	5.22								PpTCP20	Prupe.7G100200		0.417141	0.613054	0.620712		0.255005	0.50745	0.633098
PpLBO1	Prupe.4G155100	7.44	20.24								PpLBO1	Prupe.4G155100		32.8635	23.0259	32.3407		20.029	28.7488	26.7838
PpMAX4	Prupe.1G448400	1.25	4.74								PpMAX4	Prupe.1G448400		0.215556	0.230498	0.213999		0.172303	0.107608	0.228258
PpMAX3	Prupe.2G133900	1.478	6.9888								PpMAX3	Prupe.2G133900		0.0904484	0.0645882	0.0300856		0	0	0.0639513
