# Supplementary material for: PpTCP18 is upregulated by lncRNA5 and controls branch number in peach (Prunus persica) through positive feedback regulation of strigolactone biosynthesis
Source: Hortic Res. 2022 Oct 7;10(1):uhac224. doi: 10.1093/hr/uhac224 (PMC9832876; doi:10.1093/hr/uhac224)
Supplement: Web_Material_uhac224 [file web_material_uhac224.zip › Table S5.xlsx]

## Sheet: Sheet1
Table S5 Probes in the promoters of PpLBO1, PpMAX3, PpMAX4. TCP binding sites is indicated in red box, and probe is labelled with biotin at 5’ terminus.
Gene name	Gene ID	Sequence (5'-3')/F	Sequence (5'-3') /R
LBO1	Prupe.4G155100	GTAAATACTCCAAACCATTACACTAGTGGGTCCTTTACTAATTACATTGTTTTAA	TTAAAACAATGTAATTAGTAAAGGACCCACTAGTGTAATGGTTTGGAGTATTTAC
MAX3	Prupe.2G133900	CGTAACCCTCCATTTAAAAAAGTGGGTCCCAAATCCCAAAGCATGAGTGGATGGAGAGGAA	TTCCTCTCCATCCACTCATGCTTTGGGATTTGGGACCCACTTTTTTAAATGGAGGGTTACG
MAX4	Prupe.1G448400	ATATTGTAATTTTTCACTGGCATACTGGTCCCTAATCACCAATTAACGCAACAT	ATGTTGCGTTAATTGGTGATTAGGGACCAGTATGCCAGTGAAAAATTACAATAT
